# Supplementary material for: Combination of Radiomics and Machine Learning with Diffusion-Weighted MR Imaging for Clinical Outcome Prognostication in Cervical Cancer
Source: Tomography. 2021 Aug 5;7(3):344–57. doi: 10.3390/tomography7030031 (PMC8396356; doi:10.3390/tomography7030031)
Supplement: Supplementary file 1 [file tomography-07-00031-s001.zip]

Archive with 1 entries (1 files):
- tomography-1284741-supplementary.pdf
